# Supplementary material for: Evaluation of Immunohistochemical Markers, CK17 and SOX2, as Adjuncts to p53 for the Diagnosis of Differentiated Vulvar Intraepithelial Neoplasia (dVIN)
Source: Pharmaceuticals (Basel). 2021 Apr 2;14(4):324. doi: 10.3390/ph14040324 (PMC8066509; doi:10.3390/ph14040324)
Supplement: Supplementary file 1 [file pharmaceuticals-14-00324-s001.zip]

Archive with 5 entries (5 files):
- Table S1_Test characteristics.docx
- Table S2_Results of next generation targeted sequencing.xlsx
- Table S3_STARD checklist.docx
- Table S4_IHC protocol.docx
- Table S5_Tissue processing, DNA-isolation, and list of amplicons.docx
