# Supplementary material for: Evaluation of Immunohistochemical Markers, CK17 and SOX2, as Adjuncts to p53 for the Diagnosis of Differentiated Vulvar Intraepithelial Neoplasia (dVIN)
Source: Pharmaceuticals (Basel). 2021 Apr 2;14(4):324. doi: 10.3390/ph14040324 (PMC8066509; doi:10.3390/ph14040324)
Supplement: Supplementary file 1 [file pharmaceuticals-14-00324-s001.zip › Table S2_Results of next generation targeted sequencing.xlsx]

## Sheet: Sheet1
Cases	Diagnoses	Adajcent / Standalone	p53-IHC	Gene	Variant	Function
1	de-VIL	Adjacent	p53-wt	MTOR	chr1 11188164 G A	nonsynonymous SNV
1				ARID1A	chr1 27056190 G A	nonsynonymous SNV
1				SF3B1	chr2 198267432 G A	nonsynonymous SNV
1				IDH1	chr2 209113149 G A	nonsynonymous SNV
1				RAF1	chr3 12645687 G A	nonsynonymous SNV
1				CTNNB1	chr3 41268699 CTC TTT	nonframeshift substitution
1				BAP1	chr3 52436317 G A	nonsynonymous SNV
1				PIK3CA	chr3 178921522 G A	nonsynonymous SNV
1				PDGFRA	chr4 55141083 CC TT	nonframeshift substitution
1				PIK3R1	chr5 67522513 G A	nonsynonymous SNV
1				EGFR	chr7 55241639 G A	nonsynonymous SNV
1				MET	chr7 116423407 G A	nonsynonymous SNV
1				BRAF	chr7 140481379 G A	nonsynonymous SNV
1				CDKN2A	chr9 21971202 C T	nonsynonymous SNV
1				NOTCH1	chr9 139399338 G A	nonsynonymous SNV
1				RET	chr10 43609937 G A	nonsynonymous SNV
1				PTEN	chr10 89624245 G A	nonsynonymous SNV
1				FGFR2	chr10 123279672 G A	nonsynonymous SNV
1				KRAS	chr12 25380336 C T	nonsynonymous SNV
1				ERBB3	chr12 56478861 G A	nonsynonymous SNV
1				CDK4	chr12 58145449 C T	nonsynonymous SNV
1				POLE	chr12 133237640 G A	nonsynonymous SNV
1				RB1	chr13 49050906 G A	nonsynonymous SNV
1				MAP2K1	chr15 66729105 C T	nonsynonymous SNV
1				CDH1	chr16 68867259 G A	nonsynonymous SNV
1				TP53	chr17 7577601 G A	nonsynonymous SNV
1				RNF43	chr17 56492712 G A	nonsynonymous SNV
1				SMAD4	chr18 48604640 G A	nonsynonymous SNV
1				KEAP1	chr19 10610657 G A	nonsynonymous SNV
1				POLD1	chr19 50905630 G A	nonsynonymous SNV
1				GNAS	chr20 57484459 G A	nonsynonymous SNV
2	de-VIL	Adjacent	p53-wt	MTOR	chr1 11174386 C T	nonsynonymous SNV
2				ARID1A	chr1 27023102 G A	nonsynonymous SNV
2				NRAS	chr1 115258745 C T	nonsynonymous SNV
2				IDH1	chr2 209113127 G A	nonsynonymous SNV
2				PIK3CA	chr3 178938842 G A	nonsynonymous SNV
2				PIK3R1	chr5 67522624 G A	nonsynonymous SNV
2				ROS1	chr6 117638380 G A	nonsynonymous SNV
2				ESR1	chr6 152419977 G A	nonsynonymous SNV
2				EGFR	chr7 55241657 CTCTC TTCTT	nonframeshift substitution
2				FGFR1	chr8 38285921 C T	nonsynonymous SNV
2				GNAQ	chr9 80412520 G A	nonsynonymous SNV
2				HRAS	chr11 534289 C T	nonsynonymous SNV
2				KRAS	chr12 25398294 C T	nonsynonymous SNV
2				CDK4	chr12 58144719 G A	nonsynonymous SNV
2				POLE	chr12 133251995 C T	nonsynonymous SNV
2				RB1	chr13 49037954 C T	nonsynonymous SNV
2				CDH1	chr16 68862202 G A	nonsynonymous SNV
2				TP53	chr17 7577589 G A	nonsynonymous SNV
2				RNF43	chr17 56436175 G A	nonsynonymous SNV
2				STK11	chr19 1207184 G A	nonsynonymous SNV
3	de-VIL	Adjacent	p53-wt	TP53	chr17 7578245 G A	nonsynonymous SNV
3				KEAP1	chr19 10602832 C T	nonsynonymous SNV
4	de-VIL	Adjacent	p53-wt	ARID1A	chr1 27101048 G A	nonsynonymous SNV
4				DDR2	chr1 162746141 C T	nonsynonymous SNV
4				BAP1	chr3 52437446 G A	nonsynonymous SNV
4				FGFR3	chr4 1803601 C T	nonsynonymous SNV
4				KIT	chr4 55598048 G A	nonsynonymous SNV
4				PIK3R1	chr5 67588933 G A	nonsynonymous SNV
4				ROS1	chr6 117632196 G A	nonsynonymous SNV
4				FGFR1	chr8 38274885 C T	nonsynonymous SNV
4				ERBB3	chr12 56491645 G T	nonsynonymous SNV
4				POLE	chr12 133241999 C T	nonsynonymous SNV
4				RB1	chr13 48923153 G T	nonsynonymous SNV
4				MAP2K1	chr15 66735622 G A	nonsynonymous SNV
4				CDH1	chr16 68846143 C T	nonsynonymous SNV
4				TP53	chr17 7578281 G A	nonsynonymous SNV
4				RNF43	chr17 56448297 CG TG	nonframeshift substitution
4				KEAP1	chr19 10602926 C T	nonsynonymous SNV
4				POLD1	chr19 50912122 C T	nonsynonymous SNV
4				GNAS	chr20 57484610 C T	nonsynonymous SNV
4				ARAF	chrX 47426135 C T	nonsynonymous SNV
5	de-VIL	Standalone	p53-wt	PIK3CA	chr3 178936082 G A	nonsynonymous SNV
5				TERT	chr5 1295228 G A	promoter
5				HRAS	chr11 534285 C A	nonsynonymous SNV
5				TP53	chr17 7579470 CGGG CGCG	nonframeshift substitution
6	de-VIL	Standalone	p53-wt	RNF43	chr17 56448297 CG T	frameshift substitution
7	de-VIL	Standalone	p53-wt	ARID1A	chr1 27023387 G A	nonsynonymous SNV
7				TERT	chr5 1295228 GGGG AGGG	promoter
7				ARID1A	chr1 27024020 CGGACCCC CGGACCCT	nonframeshift substitution
7				PIK3CA	chr3 178936082 G A	nonsynonymous SNV
7				KEAP1	chr19 10610428 C T	nonsynonymous SNV
8	de-VIL	Standalone	p53-wt	RNF43	chr17 56448297 CG T	frameshift substitution
9	dVIN	Adjacent	p53-wt	CDKN2A	chr9 21971186 G A	stopgain
9				TP53	chr17 7577139 G A	nonsynonymous SNV
9				TERT	chr5 1295250 G A	promoter
10	dVIN	Standalone	p53-wt	ARID1A	chr1 27022998 - G	frameshift insertion
10				RNF43	chr17 56448297 CG T	frameshift substitution
11	dVIN	Standalone	p53-wt	TERT	chr5 1295228 G A	promoter
11				CDKN2A	chr9 21971096 C A	stopgain
11				TP53	chr17 7576897 G A	stopgain
12	dVIN	Standalone	p53-wt	SF3B1	chr2 198267277 - A	splicing
13	dVIN	Adjacent	p53-mut	BAP1	chr3 52436644 G A	nonsynonymous SNV
13				CDKN2A	chr9 21971122 G A	nonsynonymous SNV
13				RNF43	chr17 56435494 A G	nonsynonymous SNV
13				SMAD4	chr18 48591825 G A	nonsynonymous SNV
14	dVIN	Adjacent	p53-mut	TERT	chr5 1295228 G A	promoter
14				TP53	chr17 7577094 G A	nonsynonymous SNV
15	dVIN	Adjacent	p53-mut	NFE2L2	chr2 178098944 C T	nonsynonymous SNV
15				PIK3CA	chr3 178936091 G A	nonsynonymous SNV
15				KRAS	chr12 25398285 C A	nonsynonymous SNV
15				TERT	chr5 1295228 G A	promoter
15				TP53	chr17 7577141 C T	nonsynonymous SNV
15				RNF43	chr17 56435486 G A	nonsynonymous SNV
16	dVIN	Adjacent	p53-mut	RB1	chr13 48878067 C T	stopgain
16				TP53	chr17 7578206 TA -	frameshift deletion
